# Supplementary material for: Ischemic heart injury leads to HIF1-dependent differential splicing of CaMK2γ
Source: Sci Rep. 2021 Jun 23;11:13116. doi: 10.1038/s41598-021-92426-2 (PMC8222303; doi:10.1038/s41598-021-92426-2)
Supplement: Supplementary file 2 — Supplementary Information 2. [file 41598_2021_92426_MOESM2_ESM.xlsx]

## Sheet: Cover sheet
Ischemic heart injury leads to HIF1-dependent differential splicing of CaMK2g
Allison Lesher Williams1, Chad Walton1, Blake Pinell1, Vedbar S. Khadka2, Brandyn Dunn1, Katie Lee1, Ma C.T. Anagaran1, Abigail Avelar1 and Ralph V. Shohet1
1Center for Cardiovascular Research and 2Bioinformatics Core, John A. Burns School of Medicine, University of Hawaii, Honolulu, HI
Supplementary Tables 1-5

## Sheet: Supplementary Table 1
Supplementary Table 1. List of dysregulated genes in HIF-PPN hearts.
Lists of gene names sorted by log2 fold change values. All changes had an FDR < 0.05.
Upregulated			Downregulated
Gene	log2FC		Gene	log2FC
Eno2	4.8063		Drd2	-3.29484
Car9	3.48506		Kcne1	-3.00614
Dct	2.96778		Kcnip2	-2.6117
Cdk1	2.911		Gm19277	-2.51277
Ucp1	2.90819		Arntl	-2.41404
Nlrc3	2.86161		Wdfy2	-2.41338
Kcnj14	2.79565		Sorcs2	-2.10371
Pck1	2.76538		Tfrc	-2.0591
Rpph1	2.57369		Gm7120	-1.9124
Mthfd1l	2.49808		Fmn1	-1.89247
Top2a	2.47744		Gm12824	-1.81176
Plin1	2.45449		Dbh	-1.80514
Padi2	2.45331		Spon2	-1.74331
Racgap1	2.44185		Plekhh1	-1.7275
Prc1	2.4412		Ddit4l	-1.69679
Adipoq	2.41063		Angpt1	-1.6691
Uhrf1	2.37457		2210407C18Rik	-1.64797
Slc17a7	2.3114		Ces1d	-1.63869
Mki67	2.29893		Fbxl22	-1.61787
Cdh4	2.27737		Gm6416	-1.56976
F2rl3	2.24804		Adam19	-1.55578
Scd1	2.22006		Sfrp5	-1.5378
Car3	2.18292		Tmem35	-1.53018
Tpm2	2.16495		Edn1	-1.51692
E2f1	2.14244		Trabd2b	-1.49516
Casq1	2.12071		2310039L15Rik	-1.45928
Krt80	2.11922		9330158H04Rik	-1.41866
Gnb3	2.10766		Cenpf	-1.4069
Mybpc2	2.07552		Nppb	-1.40592
Gipr	2.05521		Epha4	-1.37852
Apol10b	2.05151		Tmem82	-1.36368
Mcm5	1.99987		Mmp13	-1.35315
Mgarp	1.97556		E330017L17Rik	-1.35154
Cidec	1.96987		Hcn4	-1.32536
Rmrp	1.96866		Gja1	-1.32204
Adap1	1.96523		Rtn4r	-1.31631
Cdt1	1.94789		Fos	-1.30997
Cdo1	1.91289		Wif1	-1.30135
Chaf1a	1.89703		Tmem164	-1.29362
Edn3	1.824		4833420G17Rik	-1.29028
Prkar2b	1.80933		Ndnf	-1.28929
Cyp2e1	1.76636		LOC100045780	-1.28239
Birc5	1.7196		Igf2	-1.28133
Acta1	1.70801		Cacng6	-1.26916
Gm6307	1.67785		Olfr560,Olfr78	-1.26875
Cnksr1	1.66582		9330133O14Rik	-1.24235
Slc7a5	1.66294		Cadm1	-1.23591
Rrm2	1.65178		Ddc	-1.21544
Ccna2	1.65047		Fgf12	-1.20652
Hspa1l	1.62892		Ces3	-1.20328
Gck	1.61535		Gja5	-1.1885
Prnd	1.55482		Ivns1abp	-1.18331
Aldoc	1.54754		Gm10635	-1.17864
Pianp	1.54041		Cited4	-1.17384
Pdzd3	1.53792		Ace2	-1.17266
Fasn	1.53667		Slc16a7	-1.14343
Slc16a3	1.5334		Eln	-1.143
Mcm2	1.51747		Frem2	-1.14216
Tcf19	1.49849		Tesc	-1.13535
Hp	1.49551		Cep128	-1.13335
Angptl4	1.48912		Slc9a7	-1.11636
FAH	1.48		Rbfox1	-1.1132
Rab4a	1.44249		Ybx2	-1.11237
Morn4	1.43755		Lrtm1	-1.11024
Ush1c	1.43715		Alox5	-1.10751
Tacc3	1.43467		Gm6442	-1.0995
Per2	1.39518		Wbscr17	-1.09175
Rbp7	1.39042		Baiap2l1	-1.08416
Ociad2	1.37461		Clec7a	-1.06898
Rgs11	1.36572		Sbk3	-1.06893
Mcm3	1.35351		Gm5789	-1.05471
Ctla2a	1.35104		Zfp697	-1.04706
Psat1	1.34309		6720475j19Rik	-1.03909
Ucp2	1.33596		Trim12a	-1.02966
Gm13154	1.31075		Pygb	-1.02964
Hdhd3	1.30963		Sbk2	-1.01002
Acsf2	1.28576		Fgf16	-1.00942
Uchl1	1.27851		Gm9642	-1.00596
Pfkp	1.26902
Ccnd1	1.25965
Mcm6	1.24219
Crocc	1.23907
Mthfd2	1.23683
Asns	1.23424
Vwa7	1.22141
Ucp3	1.21128
Alad	1.20949
Lars2	1.18786
Ciart	1.1809
Klhl34	1.17809
Bnip3	1.17202
Myot	1.16916
Aldob	1.16844
Bdh1	1.15887
Higd1a	1.15653
Nudt14	1.13742
Camk2b	1.1371
Metrn	1.13694
Mest	1.13269
Apln	1.13
Gm9790	1.13
Plaur	1.12299
Htatip2	1.11985
Rerg	1.11742
Cacnb1	1.10344
Pdk4	1.10308
MIF	1.09622
Lmnb1	1.09149
Smc2	1.0866
Dcbld2	1.08182
Trim7	1.08002
Ttc39a	1.0711
Dbp	1.0705
Egln3	1.06792
Lgals1	1.06532
Myef2	1.06153
Ccdc68	1.05617
Cpox	1.05495
Abat	1.0532
Prim1	1.05093
Thrsp	1.04842
Cpxm2	1.04762
Rhoc	1.0455
Slc35g1	1.04497
Slc35e4	1.02976
Hr	1.02508
LOC100047616	1.0243
Hectd2	1.01931
Dhdh	1.01707
Car11	1.00021
Clu	1.00005

## Sheet: Supplementary Table 2
Supplementary Table 2. List of dysregulated genes at 1 day post-MI and in HIF-PPN hearts.
Expression of genes listed was altered by at least log2 fold change ≥ 1 in both conditions.
Upregulated		Downregulated
Angptl4		Angpt1
Apln		Cenpf
Asns		Ces1d
Car9		Cited4
Cnksr1		E330017L17Rik
Ctla2a		Epha4
Gipr		Fbxl22
Gm13154		Fgf16
Hp		Gm10635
Lmnb1		Hcn4
Mest		Ivns1abp
Mthfd1l		Kcnip2
Mthfd2		Lrtm1
Myef2		Pygb
Pdk4		Rbfox1
Per2		Rtn4r
Pfkp		Sbk2
Plaur		Sorcs2
Psat1		Spon2
Rhoc		Tesc
Slc16a3		Tmem164
Slc35e4		Tmem35
Slc7a5		Ybx2

## Sheet: Supplementary Table 3
Supplementary Table 3. List of dysregulated genes at 3 days post-MI and in HIF-PPN hearts.
Expression of genes listed was altered by at least log2 fold change ≥ 1 in both conditions.
Upregulated		Downregulated
Adap1		2210407C18Rik
Aldoc		2310039L15Rik
Angptl4		9330158H04Rik
Apln		Ace2
Asns		Alox5
Birc5		Angpt1
Ccna2		Baiap2l1
Cdk1		Cacng6
Cdt1		Ces1d
Chaf1a		Cited4
Ctla2a		Dbh
Dcbld2		Ddc
E2f1		E330017L17Rik
F2rl3		Epha4
Hp		Fbxl22
Lgals1		Fgf16
Lmnb1		Frem2
Mcm2		Gja1
Mcm3		Gm10635
Mcm5		Gm19277
Mcm6		Gm6416
Mest		Gm7120
Mgarp		Hcn4
Mki67		Ivns1abp
Mthfd1l		Kcne1
Mthfd2		Kcnip2
Myef2		Lrtm1
Plaur		Ndnf
Prc1		Pygb
Prim1		Rbfox1
Prkar2b		Rtn4r
Psat1		Sbk2
Racgap1		Sbk3
Rhoc		Sfrp5
Rmrp		Tesc
Rrm2		Tmem35
Slc16a3		Tmem82
Slc35e4		Trabd2b
Slc7a5		Wbscr17
Smc2		Wif1
Tacc3		Ybx2
Tcf19
Top2a
Tpm2
Uchl1
Ucp2
Uhrf1

## Sheet: Supplementary Table 4
Supplementary Table 4. List of alternatively spliced genes in HIF-PPN hearts.
All genes with alternative splicing had a log2 fold change ≥1 or ≤-1 and a FDR <0.05 for changes in the relative abundance of the different transcripts from a single transcription site. N/A = not available.
Gene	Ensembl Transcript ID	log2 Fold Change
2410104l19Rik	ENSMUST00000002599	-1.92
	ENSMUST00000100527	1.96
Abat7	ENSMUST00000065987	1.19632
Acy1	ENSMUST00000190900	-1.36881
	ENSMUST00000187324	-1.08202
Adck5	ENSMUST00000160410	-1.09032
	ENSMUST00000160296	1.367
	ENSMUST00000159949	1.19862
Ankrd10	N/A	N/A
Atf2	ENSMUST00000112007	-2.2
Bcas3	ENSMUST00000108061	1.88361
Bclaf1	ENSMUST00000185800	-1.52
Bicd2	ENSMUST00000110084	12.79
Bre	ENSMUST00000131995	1.99401
C230096c10Rik	ENSMUST00000042096	1.91
	ENSMUST00000179784	-2.36
Camk2g	ENSMUST00000071816	-3.55
	ENSMUST00000100837	1.39
Ccdc50	ENSMUST00000096127	-15.01
	ENSMUST00000100026	14.73
Cebpa	ENSMUST00000205391	1.21299
Celf1	ENSMUST00000005643	-1.75
Coro6	ENSMUST00000079770	-3.5
Ctc1	ENSMUST00000021278	N/A
Dbnl	ENSMUST00000020769	2.95763
Dst	ENSMUST00000097786	1.00619
Eftud1	ENSMUST00000125245	1.11346
Erbb2ip	ENSMUST00000022222	1.22
Gaa	ENSMUST00000150562	1.00415
Ghr	ENSMUST00000110698	-1.79
Inpp5d	ENSMUST00000163548	1
Kif21a	N/A	N/A
Krit1	N/A	N/A
Lancl1	ENSMUST00000027149	1.32371
LOC100041521	N/A	1.54
Mapk9	N/A	N/A
Mpzl1	ENSMUST00000068705	-1.24
	ENSMUST00000111435	14.83
Otud7b	N/A	N/A
Pdxdc1	ENSMUST00000023361	2.97078
	ENSMUST00000115804	2.81303
Pxn	ENSMUST00000067268	3.08
	ENSMUST00000086523	-1.09
Ralgapa1	ENSMUST00000085385	-1.02
	ENSMUST00000220367	2.65
Rapgef1	ENSMUST00000091146	1.16
Rbm18	N/A	N/A
Rbm6	ENSMUST00000193957	1.47108
	ENSMUST00000195866	1.67952
	ENSMUST00000183035	-1.16289
	ENSMUST00000183179	-1.99332
Rbms1	ENSMUST00000123046	-1.61101
	ENSMUST00000151846	1.42652
Rnf146	ENSMUST00000161508	-1.04962
S100a9	N/A	N/A
Sec24a	ENSMUST00000064297	1
	ENSMUST00000147255	1.26303
Senp8	N/A	N/A
Sh2b1	ENSMUST00000032978	1.33
	ENSMUST00000205340	-1.8
Slc9a8	ENSMUST00000047815	-1.07
Smurf1	N/A	N/A
Spag9	ENSMUST00000024979	-1.1429
Tpm2	ENSMUST00000107913	3.05159
Trafd1	ENSMUST00000120784	1.11945
	ENSMUST00000202064	1.77923
	ENSMUST00000146185	1
Txnrd1	ENSMUST00000020484	5.05
Vps39	ENSMUST00000102501	1.2737
Xpo1	ENSMUST00000109551	1.67
Zscan21	ENSMUST00000080732	16.66
	ENSMUST00000110960	-12.67

## Sheet: Supplementary Table 5
Supplementary Table 5. List of alternatively spliced genes found in HIF-PPN and post-MI hearts.
1 day post-MI		3 days post-MI
Abat		Acy1
Acy1		Ankrd10
Atf2		Atf2
Bcas3		Bcas3
Bclaf1		Bclaf1
Bre		Bre
Camk2g		Camk2g
Ccdc50		Ccdc50
Celf1		Celf1
Ctc1		Ctc1
Dbnl		Dbnl
Dst		Dst
Eftud1		Eftud1
Erbb2ip		Erbb2ip
Gaa		Gaa
Ghr		Ghr
Inpp5d		Inpp5d
Kif21a		Kif21a
Krit1		Krit1
Mapk9		Otud7b
Otud7b		Pdxdc1
Pdxdc1		Pxn
Ralgapa1		Ralgapa1
Rapgef1		Rapgef1
Rbm6		Rbm6
Rbms1		Rbms1
Rnf146		Rnf146
Sec24a		S100a9
Sh2b1		Sh2b1
Slc9a8		Slc9a8
Smurf1		Smurf1
Spag9		Spag9
Trafd1		Tpm2
Txnrd1		Trafd1
Vps39		Txnrd1
Xpo1		Vps39
Zscan21
